# Supplementary material for: Unveiling the glycolysis in sepsis: Integrated bioinformatics and machine learning analysis identifies crucial roles for IER3, DSC2, and PPARG in disease pathogenesis
Source: Medicine (Baltimore). 2024 Sep 27;103(39):e39867. doi: 10.1097/MD.0000000000039867 (PMC11441936; doi:10.1097/MD.0000000000039867)
Supplement: Supplementary file 1 [file medi-103-e39867-s001.xls]

## Sheet: Sheet1
Detailed information for glycolysis-related gene sets
name	genes	description	collections	source organism	contributor
BIOCARTA_ETC_PATHWAY	10	Electron Transport Reaction in Mitochondria	C2 CP	Homo sapiens	BioCarta
BIOCARTA_FEEDER_PATHWAY	9	Feeder Pathways for Glycolysis	C2 CP	Homo sapiens	BioCarta
HALLMARK_GLYCOLYSIS	200	Genes encoding proteins involved in glycolysis and gluconeogenesis.	H	Homo sapiens	MSigDB Team
KEGG_CITRATE_CYCLE_TCA_CYCLE	31	Citrate cycle (TCA cycle)	C2 CP	Homo sapiens	Kyoto Encyclopedia of Genes and Genomes
KEGG_GLYCOLYSIS_GLUCONEOGENESIS	62	Glycolysis / Gluconeogenesis	C2 CP	Homo sapiens	Kyoto Encyclopedia of Genes and Genomes
MODULE_306	26	Glycolysis and TCA cycle.	C4	Homo sapiens	Broad Institute
REACTOME_GLYCOLYSIS	72	Glycolysis	C2 CP	Homo sapiens	Reactome
REACTOME_REGULATION_OF_GLYCOLYSIS_BY_FRUCTOSE_2_6_BISPHOSPHATE_METABOLISM	12	Regulation of glycolysis by fructose 2,6-bisphosphate metabolism	C2 CP	Homo sapiens	Reactome
WP_AEROBIC_GLYCOLYSIS	12	Aerobic glycolysis	C2 CP	Homo sapiens	WikiPathways
WP_GLYCOLYSIS_AND_GLUCONEOGENESIS	45	Glycolysis and gluconeogenesis	C2 CP	Homo sapiens	WikiPathways
WP_GLYCOLYSIS_IN_SENESCENCE	11	Glycolysis in senescence	C2 CP	Homo sapiens	WikiPathways
BIOCARTA_GLYCOLYSIS_PATHWAY	3	Glycolysis Pathway	ARCHIVED C2_CP	Homo sapiens	BioCarta
WP_HIF1A_AND_PPARG_REGULATION_OF_GLYCOLYSIS	8	HIF1A and PPARG regulation of glycolysis	C2 CP	Homo sapiens	WikiPathways

## Sheet: Sheet2
Glycolysis
AAAS
ABCB6
ACLY
ACO1
ACO2
ACSS1
ACSS2
ADH1A
ADH1B
ADH1C
ADH4
ADH5
ADH6
ADH7
ADORA2B
ADPGK
AGL
AGRN
AGXT
AGXT2
AK3
AK4
AKR1A1
ALAS1
ALAS2
ALDH1A3
ALDH1B1
ALDH2
ALDH3A1
ALDH3A2
ALDH3B1
ALDH3B2
ALDH7A1
ALDH9A1
ALDOA
ALDOB
ALDOC
ALG1
AMT
ANG
ANGPTL4
ANKZF1
AOC2
AOC3
ARPP19
ARTN
AURKA
B3GALT6
B3GAT1
B3GAT3
B3GNT3
B4GALT1
B4GALT2
B4GALT4
B4GALT7
BHMT
BIK
BPGM
BPNT1
CACNA1H
CAPN5
CASP6
CBS
CD44
CDK1
CENPA
CHDH
CHPF
CHPF2
CHST1
CHST12
CHST2
CHST4
CHST6
CITED2
CLDN3
CLDN9
CLN6
COG2
COL5A1
COPB2
CS
CTH
CXCR4
CYB5A
DAO
DCN
DDIT4
DEPDC1
DLAT
DLD
DLST
DMGDH
DPYSL4
DSC2
ECD
EFNA3
EGFR
EGLN3
ELF3
ENO1
ENO2
ENO3
ERO1A
EXT1
EXT2
FAM162A
FBP1
FBP2
FH
FKBP4
FUT8
G6PC1
G6PC2
G6PD
GAL3ST1
GALE
GALK1
GALK2
GALM
GAMT
GAPDH
GAPDHS
GATM
GCAT
GCK
GCKR
GCLC
GFPT1
GFUS
GLCE
GLDC
GLRX
GLYCTK
GMPPA
GMPPB
GNE
GNMT
GNPDA1
GNPDA2
GOT1
GOT2
GPAT3
GPC1
GPC3
GPC4
GPD1
GPI
GPR87
GUSB
GYS1
GYS2
HAX1
HDLBP
HIF1A
HK1
HK2
HK3
HMMR
HOMER1
HS2ST1
HS6ST2
HSPA5
IDH1
IDH2
IDH3A
IDH3B
IDH3G
IDUA
IER3
IGFBP3
IL13RA1
IRS2
ISG20
KDELR3
KHK
KIF20A
KIF2A
LCT
LDHA
LDHAL6A
LDHAL6B
LDHB
LDHC
LHPP
LHX9
MAOA
MAOB
MDH1
MDH2
ME1
ME2
MED24
MERTK
MET
MIF
MIOX
MPC1
MPC2
MPI
MXI1
NANP
NASP
NDC1
NDST3
NDUFV3
NOL3
NSDHL
NT5E
NUP107
NUP133
NUP153
NUP155
NUP160
NUP188
NUP205
NUP210
NUP214
NUP35
NUP37
NUP42
NUP43
NUP50
NUP54
NUP58
NUP62
NUP85
NUP88
NUP93
NUP98
OGDH
OGDHL
P4HA1
P4HA2
PAM
PAXIP1
PC
PCK1
PCK2
PDHA1
PDHA2
PDHB
PDK3
PFKFB1
PFKFB2
PFKFB3
PFKFB4
PFKL
PFKM
PFKP
PGAM1
PGAM2
PGAM4
PGK1
PGK2
PGLS
PGM1
PGM2
PGM2L1
PGP
PHGDH
PHKA2
PIPOX
PKLR
PKM
PKP2
PLOD1
PLOD2
PMM2
POLR3K
POM121
POM121C
PPARG
PPFIA4
PPIA
PPP2CA
PPP2CB
PPP2R1A
PPP2R1B
PPP2R5D
PRKAA1
PRKACA
PRKACB
PRKACG
PRPS1
PSAT1
PSMC4
PSPH
PYGB
PYGL
PYGM
QSOX1
RAE1
RANBP2
RARS1
RB1
RBCK1
RPE
RRAGD
SAP30
SARDH
SDC1
SDC2
SDC3
SDHA
SDHB
SDHC
SDHD
SDS
SEC13
SEH1L
SHMT1
SHMT2
SLC16A3
SLC25A10
SLC25A13
SLC2A1
SLC2A2
SLC2A3
SLC2A4
SLC2A5
SLC35A3
SLC37A4
SOD1
SOX9
SPAG4
SRD5A3
SRR
STC1
STC2
STMN1
SUCLA2
SUCLG1
SUCLG2
SUCLG2P2
TALDO1
TFF3
TGFA
TGFBI
TKTL1
TP53
TPBG
TPI1
TPR
TPST1
TREH
TXN
UGP2
VCAN
VEGFA
VLDLR
XYLT2
ZNF292
